# Supplementary material for: Evaluation of the Inhibitory Effects of Pyridylpyrazole Derivatives on LPS-Induced PGE2 Productions and Nitric Oxide in Murine RAW 264.7 Macrophages
Source: Molecules. 2021 Oct 27;26(21):6489. doi: 10.3390/molecules26216489 (PMC8587869; doi:10.3390/molecules26216489)
Supplement: Supplementary file 1 [file molecules-26-06489-s001.zip]

Archive with 1 entries (1 files):
- molecules-1392587-supplementary.pdf
